# Supplementary material for: Searching for homozygous haplotype deficiency in Manech Tête Rousse dairy sheep revealed a nonsense variant in the MMUT gene affecting newborn lamb viability
Source: Genet Sel Evol. 2024 Feb 29;56:16. doi: 10.1186/s12711-024-00886-7 (PMC10905913; doi:10.1186/s12711-024-00886-7)
Supplement: Supplementary file 5 — Additional file 5: Table S3. Clustering 20-SNP haplotypes into MTRDHH regions. The table shows all significant haplotypes of 20 markers (20-SNP haplotypes with frequency > 1%, P-value < 1.9 × 10−4 and deficit ≥ 75%). As described in the Methods section, some of the consecutive 20-SNP haplotypes could be clustered into five MTRDHH regions based on similar parameters. Table S4. SNPs defining the MTRDHH regions. The table gives the position of each SNP within the MTRDHH regions according to the sheep reference genomes Oar_v3.1, Oar_rambouillet_v1.0 and ARS-UI_Ramb_v2.0, and the phased alleles of each deficient haplotype. [file 12711_2024_886_MOESM5_ESM.xlsx]

## Sheet: Table S3
OAR	SNP_rank_position	oar_v3.1 (Mb)	20-SNP haplotypes	Nexp	Nobs	freq	deficit	P-value	MTRDHH
1	1571	97.2096	GGGGAGAAGAAGGGCGCAAA	11.2491	0	0.0341491	1	1.3019e-05	MTRDHH3
1	1572	97.2789	GGGAGAAGAAGGGCGCAAAA	10.1821	0	0.0333902	1	3.78417e-05
1	1573	97.3142	GGAGAAGAAGGGCGCAAAAA	10.2059	0	0.03358	1	3.69517e-05
1	1574	97.5639	GAGAAGAAGGGCGCAAAAAA	10.2059	0	0.03358	1	3.69517e-05
1	1575	97.6276	AGAAGAAGGGCGCAAAAAAG	10.2059	0	0.03358	1	3.69517e-05
1	1576	97.6884	GAAGAAGGGCGCAAAAAAGA	10.2059	0	0.03358	1	3.69517e-05
1	1577	97.7771	AAGAAGGGCGCAAAAAAGAG	10.1346	0	0.0330108	1	3.96825e-05
1	1578	97.8085	AGAAGGGCGCAAAAAAGAGA	10.1108	0	0.0328211	1	4.06383e-05
1	1579	97.8533	GAAGGGCGCAAAAAAGAGAA	10.1346	0	0.0330108	1	3.96825e-05
1	1580	97.8824	AAGGGCGCAAAAAAGAGAAA	10.1346	0	0.0330108	1	3.96825e-05
1	1581	97.9876	AGGGCGCAAAAAAGAGAAAC	10.0158	0	0.0320622	1	4.46882e-05
1	1582	98.0241	GGGCGCAAAAAAGAGAAACA	9.42014	0	0.0305445	1	8.10747e-05
1	1583	98.0341	GGCGCAAAAAAGAGAAACAA	9.42014	0	0.0305445	1	8.10747e-05
1	1584	98.0898	GCGCAAAAAAGAGAAACAAG	9.39659	0	0.0303548	1	8.30066e-05
1	1585	98.1171	CGCAAAAAAGAGAAACAAGG	9.39659	0	0.0303548	1	8.30066e-05
1	1586	98.1426	GCAAAAAAGAGAAACAAGGA	9.389	0	0.0303548	1	8.36391e-05
1	1587	98.2118	CAAAAAAGAGAAACAAGGAA	9.389	0	0.0303548	1	8.36391e-05
1	1588	98.2523	AAAAAAGAGAAACAAGGAAA	9.36547	0	0.0301651	1	8.56304e-05
1	1589	98.2594	AAAAAGAGAAACAAGGAAAA	9.36547	0	0.0301651	1	8.56304e-05
1	1590	98.4122	AAAAGAGAAACAAGGAAAAA	9.36547	0	0.0301651	1	8.56304e-05
1	3536	228.089	AGGGACAAAGGGAGGGAAGA	13.6412	2	0.0461013	0.853385	0.000128188
1	3537	228.106	GGGACAAAGGGAGGGAAGAC	13.6165	2	0.0459116	0.853119	0.000130953
1	3547	228.494	GAGGGAAGACGGACAAGGGC	8.90512	0	0.0396509	1	0.000135692
1	3548	228.526	AGGGAAGACGGACAAGGGCG	8.67951	0	0.0394612	1	0.000170034
1	3549	228.596	GGGAAGACGGACAAGGGCGA	8.61563	0	0.0388921	1	0.000181251
1	3551	228.664	GAAGACGGACAAGGGCGAGA	9.03469	0	0.0385126	1	0.000119202
1	3552	228.716	AAGACGGACAAGGGCGAGAG	9.03469	0	0.0385126	1	0.000119202
1	3553	228.732	AGACGGACAAGGGCGAGAGA	9.03469	0	0.0385126	1	0.000119202
1	3554	228.848	GACGGACAAGGGCGAGAGAA	9.03469	0	0.0385126	1	0.000119202
1	3555	228.88	ACGGACAAGGGCGAGAGAAC	9.05643	0	0.0387023	1	0.000116639
1	3556	228.999	CGGACAAGGGCGAGAGAACA	9.01298	0	0.0383229	1	0.000121818
1	3557	229.031	GGACAAGGGCGAGAGAACAA	9.03469	0	0.0385126	1	0.000119202
1	3558	229.09	GACAAGGGCGAGAGAACAAA	9.03469	0	0.0385126	1	0.000119202
1	3559	229.162	ACAAGGGCGAGAGAACAAAA	9.03469	0	0.0385126	1	0.000119202
1	3560	229.193	CAAGGGCGAGAGAACAAAAA	8.82556	0	0.0379435	1	0.000146929
1	3561	229.248	AAGGGCGAGAGAACAAAAAA	11.418	0	0.0413584	1	1.09958e-05	MTRDHH2
1	3562	229.282	AGGGCGAGAGAACAAAAAAC	11.3931	0	0.0411687	1	1.1273e-05
1	3563	229.3	GGGCGAGAGAACAAAAAACG	12.1917	0	0.0419275	1	5.07238e-06
1	3564	229.362	GGCGAGAGAACAAAAAACGA	12.1659	0	0.0417378	1	5.20495e-06
1	3565	229.417	GCGAGAGAACAAAAAACGAG	12.1917	0	0.0419275	1	5.07238e-06
1	3566	229.542	CGAGAGAACAAAAAACGAGG	12.1917	0	0.0419275	1	5.07238e-06
1	3567	229.558	GAGAGAACAAAAAACGAGGG	12.1917	0	0.0419275	1	5.07238e-06
1	3568	229.685	AGAGAACAAAAAACGAGGGA	12.1041	0	0.0413584	1	5.53677e-06
1	3569	229.735	GAGAACAAAAAACGAGGGAA	12.1041	0	0.0413584	1	5.53677e-06
1	3570	229.81	AGAACAAAAAACGAGGGAAA	12.2034	0	0.0411687	1	5.01338e-06
1	3571	229.832	GAACAAAAAACGAGGGAAAA	12.1776	0	0.0409789	1	5.14441e-06
1	3572	229.874	AACAAAAAACGAGGGAAAAG	12.2034	0	0.0411687	1	5.01338e-06
1	3573	229.976	ACAAAAAACGAGGGAAAAGG	11.7104	0	0.0409789	1	8.20801e-06
1	3574	230.03	CAAAAAACGAGGGAAAAGGA	11.7357	0	0.0411687	1	8.00295e-06
1	3575	230.07	AAAAAACGAGGGAAAAGGAA	11.7357	0	0.0411687	1	8.00295e-06
1	3576	230.084	AAAAACGAGGGAAAAGGAAA	11.7104	0	0.0409789	1	8.20801e-06
1	3577	230.146	AAAACGAGGGAAAAGGAAAC	11.7104	0	0.0409789	1	8.20801e-06
1	3578	230.178	AAACGAGGGAAAAGGAAACA	11.7104	0	0.0409789	1	8.20801e-06
1	3579	230.213	AACGAGGGAAAAGGAAACAG	11.6852	0	0.0407892	1	8.41748e-06
1	3580	230.235	ACGAGGGAAAAGGAAACAGG	11.9067	0	0.0413584	1	6.74506e-06
1	3581	230.262	CGAGGGAAAAGGAAACAGGG	11.9067	0	0.0413584	1	6.74506e-06
1	3582	230.271	GAGGGAAAAGGAAACAGGGA	11.9067	0	0.0413584	1	6.74506e-06
1	3583	230.339	AGGGAAAAGGAAACAGGGAA	11.9528	0	0.0415481	1	6.44117e-06
1	3584	230.538	GGGAAAAGGAAACAGGGAAA	12.0292	0	0.0421172	1	5.9674e-06
1	3585	230.555	GGAAAAGGAAACAGGGAAAA	12.0292	0	0.0421172	1	5.9674e-06
1	3586	230.581	GAAAAGGAAACAGGGAAAAA	12.0292	0	0.0421172	1	5.9674e-06
1	3587	230.704	AAAAGGAAACAGGGAAAAAA	12.0547	0	0.042307	1	5.81715e-06
1	3588	230.763	AAAGGAAACAGGGAAAAAAA	12.2668	0	0.0428761	1	4.7054e-06
1	3589	230.83	AAGGAAACAGGGAAAAAAAG	12.2413	0	0.0426864	1	4.82693e-06
1	3590	230.869	AGGAAACAGGGAAAAAAAGG	12.2924	0	0.0430658	1	4.58647e-06
1	3591	230.903	GGAAACAGGGAAAAAAAGGT	12.4684	0	0.0434453	1	3.8463e-06
1	3592	230.973	GAAACAGGGAAAAAAAGGTG	12.4684	0	0.0434453	1	3.8463e-06
1	3593	230.981	AAACAGGGAAAAAAAGGTGA	12.9671	0	0.043635	1	2.33593e-06
1	3594	231.029	AACAGGGAAAAAAAGGTGAA	12.9671	0	0.043635	1	2.33593e-06
1	3595	231.05	ACAGGGAAAAAAAGGTGAAC	12.9671	0	0.043635	1	2.33593e-06
1	3596	231.06	CAGGGAAAAAAAGGTGAACA	12.8893	0	0.0430658	1	2.52492e-06
1	3597	231.131	AGGGAAAAAAAGGTGAACAG	12.9476	0	0.0432555	1	2.38193e-06
1	3598	231.154	GGGAAAAAAAGGTGAACAGA	12.9215	0	0.0430658	1	2.44492e-06
1	3599	231.233	GGAAAAAAAGGTGAACAGAC	11.9952	0	0.0424967	1	6.17378e-06
1	3600	231.294	GAAAAAAAGGTGAACAGACG	11.945	0	0.0421172	1	6.49161e-06
1	3601	231.347	AAAAAAAGGTGAACAGACGG	11.9952	0	0.0424967	1	6.17378e-06
1	3602	231.379	AAAAAAGGTGAACAGACGGG	11.9199	0	0.0419275	1	6.65661e-06
1	3603	231.446	AAAAAGGTGAACAGACGGGC	12.1135	0	0.0430658	1	5.48496e-06
1	3604	231.565	AAAAGGTGAACAGACGGGCG	12.1496	0	0.0432555	1	5.29049e-06
1	3605	231.652	AAAGGTGAACAGACGGGCGG	12.1496	0	0.0432555	1	5.29049e-06
1	3606	231.66	AAGGTGAACAGACGGGCGGA	12.1749	0	0.0434453	1	5.15832e-06
1	3607	231.748	AGGTGAACAGACGGGCGGAA	11.8739	0	0.0426864	1	6.96997e-06
1	3608	231.766	GGTGAACAGACGGGCGGAAG	11.9239	1	0.0430658	0.916135	8.5686e-05
1	3609	231.781	GTGAACAGACGGGCGGAAGG	11.9132	1	0.0430658	0.916059	8.6536e-05
1	3610	231.788	TGAACAGACGGGCGGAAGGG	11.8882	1	0.0428761	0.915883	8.85549e-05
1	3616	232.296	GACGGGCGGAAGGGAGACGG	11.7884	1	0.0421172	0.915171	9.7091e-05
1	3617	232.342	ACGGGCGGAAGGGAGACGGA	11.7385	1	0.0417378	0.91481	0.000101661
1	3618	232.409	CGGGCGGAAGGGAGACGGAA	11.0711	1	0.0411687	0.909675	0.000187771
1	3619	232.582	GGGCGGAAGGGAGACGGAAA	11.0916	1	0.0411687	0.909842	0.000184274
1	3622	232.75	CGGAAGGGAGACGGAAAAAA	11.233	1	0.0409789	0.910977	0.000161846
1	3623	232.756	GGAAGGGAGACGGAAAAAAG	11.233	1	0.0409789	0.910977	0.000161846
1	3624	232.795	GAAGGGAGACGGAAAAAAGA	11.1338	1	0.0402201	0.910183	0.000177276
1	3626	233.449	AGGGAGACGGAAAAAAGAGG	11.99	1	0.0402201	0.916597	8.06155e-05
1	3627	233.553	GGGAGACGGAAAAAAGAGGG	12.9335	1	0.0419275	0.922681	3.36599e-05
1	3628	233.57	GGAGACGGAAAAAAGAGGGA	12.8787	1	0.0415481	0.922352	3.54161e-05
1	3629	233.672	GAGACGGAAAAAAGAGGGAG	13.5889	2	0.0426864	0.852821	0.000134112
1	3630	233.718	AGACGGAAAAAAGAGGGAGG	13.5889	2	0.0426864	0.852821	0.000134112
10	431	28.1655	GGAAGAGGGAGGGAAGAAAG	11.6881	1	0.0447733	0.914443	0.000106493	MTRDHH4
10	432	28.1837	GAAGAGGGAGGGAAGAAAGG	11.4921	1	0.043635	0.912984	0.00012755
10	433	28.2205	AAGAGGGAGGGAAGAAAGGA	11.4921	1	0.043635	0.912984	0.00012755
10	434	28.2589	AGAGGGAGGGAAGAAAGGAA	11.5154	1	0.0438247	0.91316	0.000124845
10	435	28.2995	GAGGGAGGGAAGAAAGGAAG	11.4688	1	0.0434453	0.912807	0.000130313
10	436	28.3714	AGGGAGGGAAGAAAGGAAGG	11.3683	1	0.0430658	0.912036	0.000142929
10	437	28.4035	GGGAGGGAAGAAAGGAAGGC	11.3221	1	0.0426864	0.911677	0.000149128
10	441	28.6853	AAAAGAAGAGAGAGGCGAAG	14.0887	2	0.0553975	0.858042	8.70026e-05
10	442	28.7427	AAAGAAGAGAGAGGCGAAGA	13.1912	2	0.0535003	0.848384	0.000188927
10	443	28.8522	AAGAAGAGAGAGGCGAAGAA	13.1912	2	0.0535003	0.848384	0.000188927
10	444	28.9979	AGAAGAGAGAGGCGAAGAAA	13.243	2	0.0538797	0.848977	0.000180695
10	445	29.0281	GAAGAGAGAGGCGAAGAAAG	13.2565	2	0.0538797	0.849131	0.000178609
10	446	29.0547	AAGAGAGAGGCGAAGAAAGA	13.2565	2	0.0538797	0.849131	0.000178609
10	447	29.0995	AGAGAGAGGCGAAGAAAGAA	13.369	2	0.05369	0.8504	0.000162121
10	453	29.5027	AGGCAAGGGAAGAGAGAAGA	11.1417	1	0.0428761	0.910247	0.000175995
10	454	29.6885	GGCAAGGGAAGAGAGAAGAA	11.1417	1	0.0428761	0.910247	0.000175995
10	455	29.8424	GCAAGGGAAGAGAGAAGAAG	11.1655	1	0.0430658	0.910438	0.000172193
10	456	29.947	CAAGGGAAGAGAGAAGAAGG	11.1655	1	0.0430658	0.910438	0.000172193
13	899	61.281	AGAAAAAAGGAGAAGGAAGA	50.4677	8	0.0806299	0.841483	1.49236e-13	MTRDHH5
13	900	61.5636	GAAAAAAGGAGAAGGAAGAA	50.4677	8	0.0806299	0.841483	1.49236e-13
13	901	61.5971	AAAAAAGGAGAAGGAAGAAG	50.1167	8	0.0802504	0.840373	2.00728e-13
13	902	61.6411	AAAAAGGAGAAGGAAGAAGA	49.7897	8	0.0794916	0.839324	2.6448e-13
13	903	61.6476	AAAAGGAGAAGGAAGAAGAA	49.7897	8	0.0794916	0.839324	2.6448e-13
13	904	61.7382	AAAGGAGAAGGAAGAAGAAA	49.8401	8	0.0796813	0.839487	2.53478e-13
13	905	61.7908	AAGGAGAAGGAAGAAGAAAG	49.8907	8	0.079871	0.839649	2.4289e-13
13	906	61.8013	AGGAGAAGGAAGAAGAAAGA	49.4865	8	0.0783533	0.83834	3.41453e-13
13	907	62.1355	GGAGAAGGAAGAAGAAAGAA	49.6381	8	0.0789224	0.838833	3.00523e-13
13	908	62.2382	GAGAAGGAAGAAGAAAGAAG	49.3774	8	0.0779738	0.837983	3.743e-13
13	909	62.269	AGAAGGAAGAAGAAAGAAGG	49.53	9	0.078543	0.818292	1.85479e-12
13	910	62.2934	GAAGGAAGAAGAAAGAAGGG	49.9089	9	0.0794916	0.819671	1.3578e-12
13	911	62.3355	AAGGAAGAAGAAAGAAGGGA	49.9089	9	0.0794916	0.819671	1.3578e-12
13	912	62.4034	AGGAAGAAGAAAGAAGGGAC	55.4734	11	0.0882186	0.801707	3.85199e-13
13	913	62.5395	GGAAGAAGAAAGAAGGGACG	55.2234	11	0.0882186	0.800809	4.71131e-13
13	914	62.55	GAAGAAGAAAGAAGGGACGG	55.7352	12	0.0891671	0.784696	1.48066e-12
13	915	62.7213	AAGAAGAAAGAAGGGACGGA	55.7875	12	0.0893569	0.784898	1.42077e-12
20	350	21.3767	GGGAGGGGAAAGGGAAGAAG	15.2945	0	0.0481882	1	2.27868e-07	MTRDHH1
20	351	21.3897	GGAGGGGAAAGGGAAGAAGC	15.3213	0	0.0483779	1	2.21842e-07
20	352	21.5104	GAGGGGAAAGGGAAGAAGCA	15.7801	0	0.0487574	1	1.40213e-07
20	353	21.5502	AGGGGAAAGGGAAGAAGCAG	15.7244	0	0.0483779	1	1.48245e-07
20	354	21.5808	GGGGAAAGGGAAGAAGCAGG	15.7801	0	0.0487574	1	1.40213e-07
20	355	21.6141	GGGAAAGGGAAGAAGCAGGA	15.7523	0	0.0485676	1	1.44166e-07
20	356	21.6795	GGAAAGGGAAGAAGCAGGAG	15.3773	0	0.0485676	1	2.0976e-07
20	357	21.7078	GAAAGGGAAGAAGCAGGAGC	15.3773	0	0.0485676	1	2.0976e-07
20	358	21.7397	AAAGGGAAGAAGCAGGAGCG	15.2523	0	0.0485676	1	2.3769e-07
20	359	21.7753	AAGGGAAGAAGCAGGAGCGA	16.58	0	0.0508442	1	6.30083e-08
20	360	21.7971	AGGGAAGAAGCAGGAGCGAG	16.5216	0	0.0504648	1	6.67975e-08
20	361	21.8794	GGGAAGAAGCAGGAGCGAGG	16.3674	0	0.0502751	1	7.79343e-08
20	362	21.9255	GGAAGAAGCAGGAGCGAGGA	14.6887	0	0.0478088	1	4.17617e-07
20	363	22.0222	GAAGAAGCAGGAGCGAGGAG	12.5531	0	0.0430658	1	3.53393e-06
20	364	22.0614	AAGAAGCAGGAGCGAGGAGG	12.5531	0	0.0430658	1	3.53393e-06
20	365	22.1024	AGAAGCAGGAGCGAGGAGGA	12.6042	0	0.0434453	1	3.35788e-06
20	366	22.1556	GAAGCAGGAGCGAGGAGGAG	12.6042	0	0.0434453	1	3.35788e-06
20	367	22.1841	AAGCAGGAGCGAGGAGGAGC	12.6554	0	0.0438247	1	3.19029e-06

## Sheet: Table S4
SNP_rank_on_the_chromosome	SNP_name	SNP_allele	Chr_oar_v3.1	SNP_position_oar_v3.1	Chr_oar_Rambouillet_v1.0	SNP_position_Rambouillet_v1.0	Chr_ARS-UI_Ramb_v2.0	SNP_ARS-UI_Ramb_v2.0	haplotype_marker_name	MTRDHH_allele
350	s75212.1	[A/G]	20	21376711	20	22996023	20	21267858	MTRDHH1_marker_01	G
351	OAR20_22661712_X.1	[A/G]	20	21389744	20	23009109	20	21280944	MTRDHH1_marker_02	G
352	OAR20_22784700.1	[A/G]	20	21510414		23133749	20	21405594	MTRDHH1_marker_03	G
353	OAR20_22851804.1	[A/C]	20	21550229	20	23173600	20	21445420	MTRDHH1_marker_04	A
354	s39376.1	[G/A]	20	21580756	20	23203198	20	21475033	MTRDHH1_marker_05	G
355	OAR20_22932011_X.1	[A/G]	20	21614062	20	23236642	20	21508464	MTRDHH1_marker_06	G
356	OAR20_22996638.1	[G/A]	20	21679492	20	23301807	20	21573605	MTRDHH1_marker_07	G
357	OAR20_23028179.1	[G/A]	20	21707776					MTRDHH1_marker_08	G
358	OAR20_23063796.1	[A/C]	20	21739653	20	23361852	20	21633699	MTRDHH1_marker_09	A
359	OAR20_23099257_X.1	[G/A]	20	21775305	20	23400184	20	21669319	MTRDHH1_marker_10	A
360	OAR20_23116747.1	[A/G]	20	21797109	20	23421818	20	21690899	MTRDHH1_marker_11	A
361	s66452.1	[A/G]	20	21879369	20	23619606/23649262	20	21770859	MTRDHH1_marker_12	G
362	OAR20_23240800.1	[A/G]	20	21925540	20	23695634	20	21817214	MTRDHH1_marker_13	G
363	s04959.1	[G/A]	20	22022208	20	23792007	20	21913687	MTRDHH1_marker_14	G
364	s12178.1	[A/G]	20	22061358	20	23831104	20	21952693	MTRDHH1_marker_15	A
365	OAR20_23408992.1	[A/C]	20	22102448	20	23872379	20	21993989	MTRDHH1_marker_16	A
366	OAR20_23455049.1	[A/G]	20	22155578	20	23954515	20	22043617	MTRDHH1_marker_17	G
367	OAR20_23481589_X.1	[G/A]	20	22184065	20	23984896	20	22073950	MTRDHH1_marker_18	A
368	OAR20_23552034_X.1	[A/G]	20	22254758	20	24055478			MTRDHH1_marker_19	A
369	OAR20_23606688.1	[A/G]	20	22313605	20	24114523	20	22203617	MTRDHH1_marker_20	G
370	OAR20_23662826.1	[A/C]	20	22373285	20	24173860	20	22262960	MTRDHH1_marker_21	C
371	OAR20_23756997.1	[A/G]	20	22455462	20	24255995	20	22345028	MTRDHH1_marker_22	A
372	OAR20_23854908.1	[G/A]	20	22558055	20	24357362	20	22446433	MTRDHH1_marker_23	G
373	OAR20_23878963.1	[A/G]	20	22578564	20	24377777	20	22466870	MTRDHH1_marker_24	G
374	OAR20_23898925.1	[A/G]	20	22596878	20	24396056	20	22485155	MTRDHH1_marker_25	A
375	OAR20_24029500.1	[G/A]	20	22724934	20	24524607			MTRDHH1_marker_26	G
376	OAR20_24071930.1	[A/C]	20	22772237					MTRDHH1_marker_27	C
377	OAR20_24089242_X.1	[G/A]	20	22788592	20	24587772	20	22676827	MTRDHH1_marker_28	G
378	OAR20_24307087.1	[G/A]	20	22872037	20	24671819	20	22760589	MTRDHH1_marker_29	A
379	OAR20_24357620.1	[A/G]	20	22915543	20	24715435	20	22804206	MTRDHH1_marker_30	G
380	OAR20_24553232.1	[G/A]	20	23119987	20	24920333	20	23009127	MTRDHH1_marker_31	G
381	OAR20_24583511.1	[A/G]	20	23150326	20	24950669	20	23039452	MTRDHH1_marker_32	A
3561	OAR1_247124488.1	[A/C]	1	229248372	1	251858291			MTRDHH2_marker_1	A
3562	OAR1_247165341.1	[A/G]	1	229282246	1	251891984	1	231914034	MTRDHH2_marker_2	A
3563	OAR1_247181814.1	[A/G]	1	229299657	1	251909423	1	231931473	MTRDHH2_marker_3	G
3564	s33425.1	[A/G]	1	229362254	1	251971633			MTRDHH2_marker_4	G
3565	s54295.1	[A/G]	1	229416927	1	252026330	1	232048374	MTRDHH2_marker_5	G
3566	s59879.1	[A/C]	1	229542336	1	252209128	1	232174042	MTRDHH2_marker_6	C
3567	OAR1_247453602.1	[A/G]	1	229558183	1	252224725	1	232189641	MTRDHH2_marker_7	G
3568	OAR1_247612762.1	[A/G]	1	229684825	1	252353284	1	232317585	MTRDHH2_marker_8	A
3569	s16436.1	[G/A]	1	229734752					MTRDHH2_marker_9	G
3570	DU284713_146.1	[C/A]	1	229809911	1	252531632	1	232443181	MTRDHH2_marker_10	A
3571	s22863.1	[G/A]	1	229831618	1	252553338	1	232464888	MTRDHH2_marker_11	G
3572	OAR1_247832015.1	[A/G]	1	229873814	1	252595385			MTRDHH2_marker_12	A
3573	OAR1_247922003.1	[A/G]	1	229975701	1	252697715	1	232609266	MTRDHH2_marker_13	A
3574	OAR1_247975016.1	[A/C]	1	230030291	1	252751095	1	232662654	MTRDHH2_marker_14	C
3575	OAR1_248008886.1	[A/G]	1	230069582	1	252790801	1	232702361	MTRDHH2_marker_15	A
3576	OAR1_248022836.1	[A/C]	1	230083520	1	252804760	1	232716344	MTRDHH2_marker_16	A
3577	OAR1_248091902.1	[A/G]	1	230145767	1	252867372	1	232778837	MTRDHH2_marker_17	A
3578	s29260.1	[A/G]	1	230177564	1	252899416	1	232810835	MTRDHH2_marker_18	A
3579	OAR1_248156800.1	[A/G]	1	230213448	1	252936048	1	232846991	MTRDHH2_marker_19	A
3580	OAR1_248181040.1	[G/A]	1	230234932	1	252957727	1	232868675	MTRDHH2_marker_20	A
3581	OAR1_248210458.1	[A/C]	1	230262198	1	252984932	1	232895887	MTRDHH2_marker_21	C
3582	s66642.1	[A/G]	1	230270550	1	252993284	1	232904238	MTRDHH2_marker_22	G
3583	OAR1_248326742.1	[C/A]	1	230339209	1	253061655	1	232972696	MTRDHH2_marker_23	A
3584	OAR1_248519872.1	[G/A]	1	230537969	1	253261002	1	233172093	MTRDHH2_marker_24	G
3585	OAR1_248540944.1	[G/A]	1	230555091	1	253278353	1	233189464	MTRDHH2_marker_25	G
3586	OAR1_248575929.1	[A/G]	1	230581424	1	253313497			MTRDHH2_marker_26	G
3587	s11973.1	[G/A]	1	230704451	1	253436299	1	233347427	MTRDHH2_marker_27	A
3588	OAR1_248761497.1	[A/G]	1	230763251	1	253490939	1	233402090	MTRDHH2_marker_28	A
3589	OAR1_248820310.1	[A/G]	1	230830224	1	253556734	1	233467872	MTRDHH2_marker_29	A
3590	OAR1_248864797.1	[A/G]	1	230868740	1	253587698	1	233498836	MTRDHH2_marker_30	A
3591	OAR1_248896910_X.1	[G/A]	1	230903245	1	253622292	1	233533418	MTRDHH2_marker_31	G
3592	OAR1_248957744.1	[G/A]	1	230972639	1	253872110	1	233594675	MTRDHH2_marker_32	G
3593	OAR1_248968063.1	[A/G]	1	230981011	1	253764564/253880409			MTRDHH2_marker_33	A
3594	OAR1_249024018.1	[A/C]	1	231029336	1	253928836	1	233651339	MTRDHH2_marker_34	A
3595	s38465.1	[A/C]	1	231050011	1	253949163	1	233671670	MTRDHH2_marker_35	A
3596	OAR1_249059013.1	[C/A]	1	231059826	1	253958870	1	233681365	MTRDHH2_marker_36	C
3597	OAR1_249123123.1	[A/G]	1	231130995	1	254037108	1	233757960	MTRDHH2_marker_37	A
3598	OAR1_249148703.1	[A/G]	1	231154127	1	254059072	1	233779927	MTRDHH2_marker_38	G
3599	OAR1_249213110.1	[G/A]	1	231232857	1	254137628	1	233858452	MTRDHH2_marker_39	G
3600	OAR1_249265978.1	[A/G]	1	231293530	1	253779967/254198429	1	233919461	MTRDHH2_marker_40	G
3601	OAR1_249318108.1	[A/G]	1	231347399	1	254251203	1	233973560	MTRDHH2_marker_41	A
3602	OAR1_249350610.1	[A/G]	1	231379024	1	254282491	1	234004846	MTRDHH2_marker_42	A
3603	OAR1_249415739.1	[G/A]	1	231446478	1	254349625	1	234071951	MTRDHH2_marker_43	A
3604	OAR1_249535160.1	[A/G]	1	231565374	1	254467800	1	234190264	MTRDHH2_marker_44	A
3605	s00653.1	[A/C]	1	231652278	1	254555901	1	234276699	MTRDHH2_marker_45	A
3606	OAR1_249629551.1	[G/A]	1	231659828		254555901			MTRDHH2_marker_46	A
3607	OAR1_249756050.1	[G/A]	1	231748201	1	254652097	1	234372900	MTRDHH2_marker_47	A
3608	OAR1_249773760.1	[A/G]	1	231765618	1	254669082	1	234389885	MTRDHH2_marker_48	G
3609	OAR1_249786812.1	[C/G]	1	231781058	1	254684282	1	234405087	MTRDHH2_marker_49	G
3610	OAR1_249793140.1	[T/A]	1	231787659	1	254690886	1	234411696	MTRDHH2_marker_50	T
3611	OAR1_249928549.1	[G/A]	1	231880340	1	254782746	1	234503297	MTRDHH2_marker_51	G
3612	OAR1_250125486.1	[A/G]	1	231989653	1	254892159	1	234612648	MTRDHH2_marker_52	A
3613	OAR1_250379942.1	[A/C]	1	232153223	1	255055895	1	234772496	MTRDHH2_marker_53	A
3614	OAR1_250407027.1	[C/A]	1	232176180	1	255078729	1	234795345	MTRDHH2_marker_54	C
3615	OAR1_250546322.1	[G/A]	1	232264882	1	255219528	1	234882331	MTRDHH2_marker_55	A
3616	OAR1_250576596.1	[G/A]	1	232296012	1	255250557	1	234913364	MTRDHH2_marker_56	G
3617	OAR1_250636346.1	[A/C]	1	232342493	1	255297306	1	234959992	MTRDHH2_marker_57	A
3618	OAR1_250699047.1	[A/C]	1	232408909	1	255363124			MTRDHH2_marker_58	C
3619	OAR1_250742595.1	[G/A]	1	232582008	1	255534998	1	235196182	MTRDHH2_marker_59	G
3620	OAR1_250781375.1	[G/A]	1	232621011	1	255573806			MTRDHH2_marker_60	G
3621	OAR1_250883042.1	[A/G]	1	232713697	1	255664580	1	235326585	MTRDHH2_marker_61	G
3622	OAR1_250920556.1	[C/A]	1	232749772	1	255700465	1	235362471	MTRDHH2_marker_62	C
3623	OAR1_250926431.1	[G/A]	1	232755619	1	255706311	1	235368317	MTRDHH2_marker_63	G
3624	s62020.1	[G/A]	1	232795249	1	255745814	1	235407819	MTRDHH2_marker_64	G
3625	s74284.1	[A/C]	1	232827555	1	255778757	1	235440763	MTRDHH2_marker_65	A
3626	s43010.1	[A/G]	1	233449372	1	256412373	1	236074294	MTRDHH2_marker_66	A
1571	OAR1_103790218.1	[G/C]	1	97209577	1	103828253	1	98183835	MTRDHH3_marker_1	G
1572	OAR1_103842407.1	[G/A]	1	97278922	1	103894446	1	98250041	MTRDHH3_marker_2	G
1573	OAR1_103872786.1	[G/A]	1	97314205	1	103929839	1	98285432	MTRDHH3_marker_3	G
1574	OAR1_104096524.1	[A/G]	1	97563934	1	104251560	1	98539319	MTRDHH3_marker_4	G
1575	s72122.1	[G/A]	1	97627565	1	104314793	1	98602523	MTRDHH3_marker_5	A
1576	s30100.1	[A/G]	1	97688412	1	104375494	1	98663266	MTRDHH3_marker_6	G
1577	OAR1_104272909.1	[A/G]	1	97777084	1	104464271	1	98752044	MTRDHH3_marker_7	A
1578	s53706.1	[A/C]	1	97808486	1	104495869	1	98783649	MTRDHH3_marker_8	A
1579	s58747.1	[G/A]	1	97853329	1	104540901	1	98828674	MTRDHH3_marker_9	G
1580	OAR1_104439888.1	[A/G]	1	97882373	1	104570010	1	98857777	MTRDHH3_marker_10	A
1581	OAR1_104544639.1	[A/G]	1	97987628	1	104675187	1	98962972	MTRDHH3_marker_11	A
1582	OAR1_104579485.1	[G/A]	1	98024109	1	104711333	1	98999112	MTRDHH3_marker_12	G
1583	OAR1_104589897.1	[A/G]	1	98034129	1	104721356	1	99009136	MTRDHH3_marker_13	G
1584	s19579.1	[G/A]	1	98089781	1	104778126	1	99065891	MTRDHH3_marker_14	G
1585	OAR1_104682161.1	[A/C]	1	98117138	1	104806142	1	99093905	MTRDHH3_marker_15	C
1586	OAR1_104707561.1	[A/G]	1	98142631	1	104831775	1	99119533	MTRDHH3_marker_16	G
1587	s47338.1	[A/C]	1	98211805	1	104900939	1	99188697	MTRDHH3_marker_17	C
1588	s28409.1	[G/A]	1	98252334	1	104941384	1	99229147	MTRDHH3_marker_18	A
1589	OAR1_104822875.1	[A/G]	1	98259388	1	104948447	1	99236210	MTRDHH3_marker_19	A
1590	OAR1_105078097.1	[C/A]	1	98412220	1	105135873			MTRDHH3_marker_20	A
1591	s58109.1	[G/A]	1	98476073	1	105227115	1	99467347	MTRDHH3_marker_21	A
1592	OAR1_105916901.1	[A/G]	1	98698690	1	105538643	1	99787515	MTRDHH3_marker_22	A
1593	DU427993_302.1	[A/G]	1	98778433	1	105618352	1	99867235	MTRDHH3_marker_23	A
1594	s31394.1	[A/G]	1	98836848	1	105676060			MTRDHH3_marker_24	G
1595	OAR1_106079123.1	[A/G]	1	98863481	1	105702707			MTRDHH3_marker_25	A
1596	s53969.1	[G/A]	1	98931858	1	105771190	1	100020061	MTRDHH3_marker_26	G
1597	OAR1_106285844.1	[G/A]	1	99008247	1	105847891			MTRDHH3_marker_27	A
1598	s48043.1	[A/G]	1	99024896	1	105864616	1	100113484	MTRDHH3_marker_28	A
1599	OAR1_106359397.1	[A/C]	1	99077958	1	105917544	1	100166419	MTRDHH3_marker_29	A
1600	OAR1_106383900_X.1	[C/A]	1	99103421	1	105943112	1	100191961	MTRDHH3_marker_30	C
1601	OAR1_106406464.1	[G/A]	1	99129941	1	105969627	1	100218480	MTRDHH3_marker_31	A
1602	s55590.1	[A/C]	1	99223381	1	106063296	1	100312170	MTRDHH3_marker_32	A
1603	DU295978_729.1	[A/G]	1	99283857	1	106123581	1	100372461	MTRDHH3_marker_33	G
1604	OAR1_106674862.1	[A/G]	1	99393734	1	106234083	1	100482959	MTRDHH3_marker_34	G
1605	s09516.1	[A/G]	1	99470201	1	106310443	1	100559337	MTRDHH3_marker_35	A
1606	s13860.1	[A/G]	1	99545758	1	106386289	1	100635180	MTRDHH3_marker_36	A
1607	OAR1_106884058.1	[A/C]	1	99602130	1	106442710	1	100691594	MTRDHH3_marker_37	A
1608	OAR1_106946819.1	[A/G]	1	99667634	1	106508284	1	100757160	MTRDHH3_marker_38	A
1609	OAR1_107103247.1	[G/A]	1	99799572	1	106639185	1	100888051	MTRDHH3_marker_39	A
431	OAR10_28178357.1	[A/G]	10	28165468	10	30476913	10	28208188	MTRDHH4_marker_1	G
432	OAR10_28198432.1	[A/G]	10	28183710	10	30512654	10	28226416	MTRDHH4_marker_2	G
433	OAR10_28234413.1	[G/A]	10	28220524	9	49441287			MTRDHH4_marker_3	A
434	s74177.1	[G/A]	10	28258942	9	49403446	10	28300790	MTRDHH4_marker_4	A
435	OAR10_28314393.1	[G/A]	10	28299501	9	49362910	10	28341350	MTRDHH4_marker_5	G
436	OAR10_28385909.1	[A/G]	10	28371400	9	49290685			MTRDHH4_marker_6	A
437	OAR10_28417236.1	[A/G]	10	28403518	9	49258692	10	28445563	MTRDHH4_marker_7	G
438	OAR10_28451807_X.1	[A/G]	10	28438915	9	49223899			MTRDHH4_marker_8	G
439	OAR10_28516285.1	[A/G]	10	28502457	9	49160268	10	28543949	MTRDHH4_marker_9	G
440	OAR10_28665836.1	[G/A]	10	28653747	9	49008070	10	28696164	MTRDHH4_marker_10	A
441	OAR10_28697870.1	[A/G]	10	28685295	9	48976498	10	28727735	MTRDHH4_marker_11	G
442	OAR10_28765611.1	[G/A]	10	28742708	9	48918579	10	28785650	MTRDHH4_marker_12	G
443	s36323.1	[A/G]	10	28852183	9	48808085	10	28896146	MTRDHH4_marker_13	G
444	s24045.1	[G/A]	10	28997947	9	48662900	10	29041335	MTRDHH4_marker_14	A
445	OAR10_29065568.1	[A/G]	10	29028147	9	48632692	10	29071493	MTRDHH4_marker_15	A
446	OAR10_29092520.1	[A/G]	10	29054709	10	30561021	10	29098280	MTRDHH4_marker_16	G
447	s49412.1	[A/C]	10	29099460					MTRDHH4_marker_17	A
448	OAR10_29223007.1	[A/G]	10	29188403	10	30694007			MTRDHH4_marker_18	A
449	OAR10_29274817.1	[A/G]	10	29238591	10	30744457	10	29281423	MTRDHH4_marker_19	A
450	OAR10_29312907_X.1	[G/A]	10	29276560	10	30782386	10	29319351	MTRDHH4_marker_20	G
451	OAR10_29341212.1	[G/A]	10	29304176	10	30810173	10	29347138	MTRDHH4_marker_21	G
452	OAR10_29381795.1	[A/G]	10	29344224	10	30850504	10	29387529	MTRDHH4_marker_22	A
453	OAR10_29538398.1	[A/X]	10	29502667	10	31008754	10	29545928	MTRDHH4_marker_23	A
454	OAR10_29722772.1	[G/A]	10	29688513	10	31190471	10	29726943	MTRDHH4_marker_24	G
455	OAR10_29867192.1	[A/G]	10	29842383	10	31423151	10	29883323	MTRDHH4_marker_25	G
456	OAR10_29978908.1	[A/C]	10	29947045	10	31527996	10	29988171	MTRDHH4_marker_26	C
899	s29398.1	[A/G]	13	61281020	13	64305288	13	61635437	MTRDHH5_marker_1	A
900	s11373.1	[G/A]	13	61563593	13	64588282	13	61918678	MTRDHH5_marker_2	G
901	s36305.1	[A/C]	13	61597135	13	64621577			MTRDHH5_marker_3	A
902	s35254.1	[A/G]	13	61641123	13	64662899	13	61993291	MTRDHH5_marker_4	A
903	s02039.1	[A/C]	13	61647577	13	64669464			MTRDHH5_marker_5	A
904	OAR13_67008189.1	[A/G]	13	61738208	13	64759650	13	62089992	MTRDHH5_marker_6	A
905	s24502.1	[A/G]	13	61790833	13	64808434	13	62139849	MTRDHH5_marker_7	A
906	OAR13_67067820.1	[A/G]	13	61801308	13	64818911	13	62150325	MTRDHH5_marker_8	A
907	s19346.1	[A/G]	13	62135538	13	65438486			MTRDHH5_marker_9	G
908	s22946.1	[A/G]	13	62238193	13	65539608	13	62812956	MTRDHH5_marker_10	G
909	OAR13_67400889.1	[A/G]	13	62269037	13	65568974	13	62842323	MTRDHH5_marker_11	A
910	OAR13_67425309.1	[G/A]	13	62293426	13	65593385	13	62866739	MTRDHH5_marker_12	G
911	s28243.1	[A/G]	13	62335456	13	65635390	13	62908675	MTRDHH5_marker_13	A
912	OAR13_67531657.1	[A/C]	13	62403418	13	65703933	13	62977228	MTRDHH5_marker_14	A
913	s27858.1	[A/G]	13	62539468	13	65840940	13	63114228	MTRDHH5_marker_15	G
914	OAR13_67687804.1	[A/G]	13	62549951	13	65850808	13	63124096	MTRDHH5_marker_16	G
915	OAR13_67857725.1	[A/G]	13	62721325	13	66024036	13	63298718	MTRDHH5_marker_17	A
916	s66432.1	[G/A]	13	62817543	13	66120908	13	63395598	MTRDHH5_marker_18	A
917	s12884.1	[A/G]	13	62857560	13	66160896	13	63435585	MTRDHH5_marker_19	G
918	OAR13_68528151.1	[A/C]	13	63454296	13	66693760	13	63886792	MTRDHH5_marker_20	A
919	OAR13_68535533.1	[A/G]	13	63461553	13	66701017	13	63894049	MTRDHH5_marker_21	A
920	OAR13_68599070.1	[G/A]	13	63529060	13	66768651	13	63961682	MTRDHH5_marker_22	G
921	s13874.1	[A/C]	13	63556208	13	66795891	13	63988920	MTRDHH5_marker_23	A
922	s73155.1	[A/G]	13	63680954	13	66920867	13	64113897	MTRDHH5_marker_24	A
923	s74265.1	[A/C]	13	63734756	13	66974853	13	64167885	MTRDHH5_marker_25	A
924	s52003.1	[G/A]	13	63831030	13	67070162	13	64263189	MTRDHH5_marker_26	G
925	s21696.1	[A/G]	13	63867006	13	67105696	13	64298723	MTRDHH5_marker_27	A
926	OAR13_68959441.1	[A/G]	13	63881639	13	67115442	13	64308469	MTRDHH5_marker_28	A
927	OAR13_69076533.1	[A/G]	13	6.40022e+07	13	67234998	13	64428018	MTRDHH5_marker_29	G
